# Supplementary material for: In Silico Transcriptomic Expression of MSR1 in Solid Tumors Is Associated with Responses to Anti-PD1 and Anti-CTLA4 Therapies
Source: Int J Mol Sci. 2024 Apr 3;25(7):3987. doi: 10.3390/ijms25073987 (PMC11012116; doi:10.3390/ijms25073987)
Supplement: Supplementary file 1 [file ijms-25-03987-s001.zip]

Archive with 1 entries (1 files):
- ijms-2926591-supplementary.pdf
